# Supplementary material for: Intraamniotic Inflammation in Women with Preterm Prelabor Rupture of Membranes
Source: PLoS One. 2015 Jul 24;10(7):e0133929. doi: 10.1371/journal.pone.0133929 (PMC4514652; doi:10.1371/journal.pone.0133929)
Supplement: S1 Table — (XLSX) [file pone.0133929.s001.xlsx]

## Sheet: Histological chorioamnionitis
	Microbial-associate intraamniotic inflammation								Sterile intraamniotic inflammation								Microbial invasion of the amniotic cavity alone								Negative
	IL-6	HCA	Funisitis	Grade					IL-6	HCA	Funisitis	Grade					IL-6	HCA	Funisitis	Grade					IL-6	HCA	Funisitis	Grade
	(pg/mL)	(Yes=1, No=0)	(Yes=1, No=0)	Amnion	Chor.-dec.	Umb. cord	Chor. Plate		(pg/mL)	(Yes=1, No=0)	(Yes=1, No=0)	Amnion	Chor.-dec.	Umb. cord	Chor. Plate		(pg/mL)	(Yes=1, No=0)	(Yes=1, No=0)	Amnion	Chor.-dec.	Umb. cord	Chor. Plate		(pg/mL)	(Yes=1, No=0)	(Yes=1, No=0)	Amnion	Chor.-dec.	Umb. cord	Chor. Plate
	10000	1	1	3	4	3	4		3073	1	1	4	4	1	4		327	1	1	3	4	3	4		729	0	0	0	2	0	2
	10000	1	1	4	4	4	4		1367	1	0	0	3	0	3		318	0	0	0	1	0	2		678	0	0	0	1	0	1
	10000	1	1	3	4	4	4		1137	1	1	0	2	1	4		313	1	0	2	3	0	3		660	1	1	3	4	3	4
	10000	1	1	3	4	4	4		837	0	0	0	2	0	2		282	1	1	2	3	1	4		599	1	1	0	2	1	3
	10000	1	0	0	3	0	4		828	1	0	0	4	0	4		250	1	1	0	3	1	4		583	1	0	0	1	0	4
	10000	1	1	4	4	3	4		801	1	0	0	1	0	3		246	1	1	0	3	1	4		571	0	0	0	2	0	2
	10000	1	1	4	4	3	4		799	0	0	0	2	0	2		245	1	0	0	2	0	4		550	1	0	0	3	0	3
	10000	1	1	3	4	3	4										215	1	1	3	4	3	4		539	1	1	0	3	2	3
	10000	1	1	2	4	4	4										212	0	0	0	1	0	1		507	1	1	2	3	2	4
	10000	1	1	4	4	3	4										186	1	1	0	2	2	4		494	1	1	2	3	1	4
	10000	0	0	0	2	0	2										183	1	0	0	3	0	3		492	0	0	0	1	0	2
	10000	1	1	0	4	4	4										178	0	0	0	1	0	2		486	0	0	0	2	0	2
	10000	1	1	3	4	3	3										159	0	0	0	2	0	2		485	0	0	0	2	0	0
	10000	1	1	4	1	4	4										145	1	1	3	4	3	4		472	1	1	0	2	1	3
	9500	1	1	3	4	2	4										136	1	0	0	3	0	0		470	0	0	0	2	0	2
	6956	1	1	0	2	3	4										134	1	1	0	4	3	4		455	1	0	0	3	0	3
	6072	1	1	0	3	3	4										123	0	0	0	1	0	2		441	1	1	0	3	1	4
	3009	1	1	0	3	1	4										120	0	0	0	1	0	1		430	1	0	0	2	0	4
	2983	1	0	0	3	0	4										118	1	0	0	3	0	4		427	1	1	0	1	1	4
	2980	1	0	0	3	0	4										104	0	0	0	1	0	3		412	1	0	0	3	0	3
	2973	1	1	3	4	3	4										68	1	1	0	3	2	4		411	0	0	0	2	0	2
	2730	1	1	0	3	1	4										50	0	0	0	2	0	2		409	1	0	0	3	0	3
	2718	1	1	2	3	3	4										50	1	0	0	3	0	3		407	1	0	0	3	0	3
	2166	1	0	0	3	0	3																		405	0	0	0	2	0	2
	1964	1	0	0	4	0	3																		391	0	0	0	2	0	2
	1655	1	0	0	2	0	3																		387	1	0	0	3	0	3
	1650	1	1	2	3	4	4																		375	1	0	0	4	0	4
	1516	0	0	0	2	0	2																		363	1	0	0	3	0	4
	1504	1	1	4	4	3	4																		358	1	1	3	4	3	4
	1374	1	1	0	3	2	4																		358	1	0	0	3	0	3
	1244	1	0	0	3	0	3																		356	1	0	0	4	0	3
	877	1	0	0	3	0	4																		335	0	0	0	2	0	2
	831	1	0	0	2	0	3																		326	0	0	0	2	0	2
	804	1	0	0	3	0	3																		324	1	0	0	4	0	3
																									307	0	0	0	1	0	1
																									277	0	0	0	2	0	2
																									262	0	0	0	1	0	2
																									260	1	0	2	2	0	4
																									253	0	0	0	1	0	0
																									236	1	0	0	3	0	3
																									230	1	0	0	3	0	4
																									222	1	1	3	4	1	4
																									222	1	1	0	3	1	4
																									220	1	0	0	3	0	3
																									209	1	1	0	2	1	4
																									190	1	0	2	3	0	3
																									186	0	0	0	2	0	2
																									185	1	1	0	2	1	4
																									182	1	0	0	3	0	3
																									180	1	1	3	4	3	4
																									174	1	1	0	3	1	4
																									166	0	0	0	2	0	0
																									164	1	1	2	4	3	3
																									158	0	0	0	2	0	2
																									155	1	1	0	2	1	4
																									154	1	0	0	3	0	3
																									148	0	0	0	1	0	2
																									143	0	0	0	1	0	1
																									140	1	0	0	3	0	4
																									138	1	0	0	3	0	3
																									138	0	0	0	2	0	2
																									136	0	0	0	1	0	1
																									134	1	0	0	3	0	3
																									134	0	0	0	1	0	2
																									129	1	1	0	2	2	4
																									127	1	0	0	3	0	4
																									126	1	1	0	3	2	4
																									117	0	0	0	2	0	2
																									115	1	1	0	2	1	4
																									112	0	0	0	2	0	2
																									109	0	0	0	1	0	1
																									106	1	0	0	3	0	3
																									104	0	0	0	1	0	2
																									102	1	0	0	3	0	3
																									100	1	0	0	3	0	3
																									93	1	1	0	3	1	4
																									88	1	1	0	3	2	4
																									85	1	1	0	1	1	4
																									81	0	0	0	1	0	2
																									71	0	0	0	2	0	2
																									71	1	1	0	2	2	4
																									69	0	0	0	1	0	1
																									68	0	0	0	2	0	0
																									64	1	1	0	2	1	4
																									54	0	0	0	1	0	2
																									52	1	1	0	1	2	4
																									50	0	0	0	2	0	2
																									50	0	0	0	1	0	2
																									50	0	0	0	2	0	2
																									50	1	0	0	3	0	4
																									50	0	0	0	2	0	2
																									50	1	1	0	2	1	4
																									50	0	0	0	2	0	2
																									50	0	0	0	1	0	1
																									50	0	0	0	2	0	2
																									50	0	0	0	2	0	2
																									50	0	0	0	2	0	1
																									50	0	0	0	2	0	2
																									50	0	0	0	2	0	2
																									50	1	1	0	1	2	1
																									50	0	0	0	2	0	2
																									50	1	0	0	3	0	4
